# Supplementary material for: Interplay Between HIV and Human Pegivirus (HPgV) Load in Co-Infected Patients: Insights from Prevalence and Genotype Analysis
Source: Viruses. 2023 Dec 19;16(1):5. doi: 10.3390/v16010005 (PMC10820514; doi:10.3390/v16010005)
Supplement: Supplementary file 1 [file viruses-16-00005-s001.zip]

Archive with 4 entries (4 files):
- Table S1.xlsx
- __MACOSX/._Table S1.xlsx
- Figure S1.pdf
- __MACOSX/._Figure S1.pdf
