# Supplementary material for: Interplay Between HIV and Human Pegivirus (HPgV) Load in Co-Infected Patients: Insights from Prevalence and Genotype Analysis
Source: Viruses. 2023 Dec 19;16(1):5. doi: 10.3390/v16010005 (PMC10820514; doi:10.3390/v16010005)
Supplement: Supplementary file 1 [file viruses-16-00005-s001.zip › Table S1.xlsx]

## Sheet: Positive patients
Individuals	First HIV-1 RNA viral load	CD4 cell counts	CD8 cell counts	CD4/CD8 ratio	HPgV RNA viral load	Sex	Age	Drug	HPgV Viral load per reaction	Second HIV-1 RNA viral load	CD4	CD8	CD4/CD8	Second HPgV RNA viral load	Third HIV-1 RNA viral load	CD4	CD8	CD4/CD8	Third HPgV RNA viral load
Individual 1	34	1155	1258	0.91	55511	M	25	ART	360139
Individual 2	175	559	1921	0.34	2056	M	39	ART	5568.74
Individual 3	66	657	521	1.26	10780	M	49	ART	52289.3
Individual 4	0	1218	644	1.89	231023	M	31	ART	2.23263e+06
Individual 5	175	892	691	1.29	12762	M	45	ART	58776.5
Individual 6	0	481	469	1.02	9267	M	40	ART	39033.2
Individual 7	0	710	907	0.78	54505	M	25	ART	333777
Individual 8	20	866	864	1	9503	M	52	ART	40664.1
Individual 9	0	591	1030	0.57	1462	M	25	ART	3570.67
Individual 10	0	1377	700	1.96	258665	M	34	ART	2.38096e+06
Individual 11	0	731	1448	0.5	0	M	55	ART	0
Individual 12	38021	241	847	0.28	878	M	48	ART	1876.71	0	170	610	0.28	6588
Individual 13	0	1175	733	1.6	59562	M	42	ART	375187
Individual 14	51	1019	2824	0.36	2298	M	27	ART	6333.26
Individual 15	0	474	524	0.9	0	M	55	ART	0
Individual 16	382	272	1578	0.17	2001	M	41	ART	5376.75
Individual 17	0	1012	1121	0.9	61900	M	38	ART	395461
Individual 18	0	729	770	0.94	2675	M	41	ART	7244.99
Individual 19	20	1299	1072	1.21	21910	M	30	ART	109885
Individual 20	0	666	823	0.8	1697	M	37	ART	4305.42
Individual 21	75	573	548	1.04	0	M	55	ART	0
Individual 22	111	658	1205	0.54	55610	M	52	ART	351813
Individual 23	57	226	1865	0.12	2029	M	59	ART	5568.74
Individual 24	0	289	408	0.7	1755	M	51	ART	4511.62
Individual 25	32	660	796	0.82	54110	M	65	ART	327973	1723	21	51	0.41	4250	23000	15	63	0.23	1278
Individual 26	27	595	733	0.81	55565	M	68	ART	362252
Individual 27	0	513	765	0.67	32922	M	36	ART	187085
Individual 28	0	581	678	0.85	37772	M	50	ART	217805
Individual 29	0	576	606	0.95	35195	M	29	ART	203045
Individual 30	20	1165	1046	1.11	282528	M	31	ART	2.80453e+06
Individual 31	20	330	969	0.34	31425	M	51	ART	180635
Individual 32	150	623	1190	0.52	12911	M	44	ART	62681.5
Individual 33	23	655	1297	0.5	24392	M	54	ART	123518
Individual 34	0	152	1673	0.09	150	M	37	ART	182.015
Individual 35	34	395	923	0.42	3948	M	34	ART	12120.5
Individual 36	0	448	362	1.23	38450	M	61	ART	229575
Individual 37	0	622	1938	0.32	4726	M	32	ART	15676.9
Individual 38	32	430	499	0.86	11255	M	48	ART	39492.4
Individual 39	0	241	573	0.42	1017	M	39	ART	2134.36
Individual 40	0	345	381	0.91	2886	M	42	ART	7547.7
Individual 41	639	842	730	1.15	47308	M	41	ART	309344
Individual 42	0	375	222	1.68	1036	M	28	ART	2159.47
Individual 43	0	360	322	1.12	2104	M	51	ART	5601.4
Individual 44	0	185	605	0.3	9888	M	40	ART	39724
Individual 45	1053	405	312	1.29	0	M	42	ART	0
Individual 46	0	600	444	1.35	42903	M	61	ART	268839
Individual 47	0	222	538	0.41	525	M	33	ART	992.164
Individual 48	0	385	382	1	738	M	49	ART	1425.73
Individual 49	0	228	511	0.44	0	F	36	ART	0
Individual 50	0	195	487	0.4	2294	M	46	ART	6370.4
Individual 51	0	191	589	0.32	1863	M	30	ART	4896.51
Individual 52	0	412	307	1.34	47	F	62	ART	44.9936
Individual 53	0	366	416	0.87	1189	M	42	ART	2744.54
Individual 54	0	331	350	0.94	314	M	26	ART	506.446
Individual 55	0	657	718	0.91	12022	M	63	ART	53214.6
Individual 56	0	325	390	0.83	1438	M	42	ART	3698.17
Individual 57	0	235	608	0.38	1561	M	43	ART	4060.88
Individual 58	0	305	315	0.96	0	F	51	ART	0
Individual 59	0	268	381	0.70	0	M	54	ART	0
Individual 60	229	251	430	0.58	1281	M	30	ART	2926.87
Individual 61	0	352	301	1.16	3987	M	33	ART	12925.7
Individual 62	0	233	602	0.38	1281	F	32	ART	2926.87
Individual 63	0	392	375	1.04	4143	M	49	ART	13946.6
Individual 64	0	208	468	0.44	6442	M	58	ART	23195.9
Individual 65	0	344	586	0.58	2117	M	70	ART	5568.74
Individual 66	0	335	483	0.69	1403	M	34	ART	3387.61
Individual 67	455	233	467	0.5	3655	M	37	ART	11909.7
Individual 68	64	888	1244	0.71	75600	M	29	ART	529764
Individual 69	82	198	609	0.32	0	M	63	ART	0
Individual 70	0	488	828	0.58	1163	M	32	ART	2681.08
Individual 71	109	299	528	0.56	123	M	37	ART	139.087
Individual 72	117	455	273	1.66	2326	M	24	ART	6483.14
Individual 73	0	450	461	0.97	4270	M	30	ART	14786.5
Individual 74	0	388	319	1.21	965	M	62	ART	2184.87
Individual 75	0	440	667	0.65	20400	F	46	ART	109244
Individual 76	0	343	400	0.85	2393	M	52	ART	6714.65
Individual 77	0	211	483	0.43	1843	M	32	ART	4839.57
Individual 78	0	818	466	1.75	0	M	46	ART	0
Individual 79	0	400	1020	0.39	1043	M	23	ART	2543.63
Individual 80	0	391	242	1.61	2330	M	39	ART	6521.17
Individual 81	0	545	558	0.97	3472	M	34	ART	10411
Individual 82	0	332	374	0.88	2838	M	57	ART	7244.99
Individual 83	3294	686	1114	0.61	550	M	31	ART	1051.91	Second HIV-1 RNA viral load	CD4	CD8	CD4/CD8	Second HPgV RNA viral load	Third HIV-1 RNA viral load	CD4	CD8	CD4/CD8	Third HPgV RNA viral load
Individual 84	81384	362	1212	0.29	0	M	38	Naive	0	9888	454	1326	0.34	879	0	655	1420	0.46	6899
Individual 85	146501	251	785	0.31	0	M	32	Naive	0	216	1083	1587	0.68	721	30	454	415	0.91	5344
Individual 86	450185	273	1681	0.16	0	M	36	Naive	0	3218	617	1180	0.52	1215	0	809	1227	0.65	3856
Individual 87	556847	122	795	0.15	0	M	57	Naive	0	99289	140	740	0.19	0	54	250	600	0.42	286
Individual 88	136901	5	77	0.07	0	M	65	Naive	0	103158	90	1434	0.06	0	0	101	1255	0.08	770
Individual 89	4720052	102	270	0.37	0	M	33	Naive	0	328	124	300	0.41	200	0	230	360	0.63	1215
Individual 90	375144	264	483	0.54	0	M	33	Naive	0	1026	292	405	0.72	0	0	330	260	1.28	5536
Individual 91	481000	510	1138	0.36	0	M	32	Naive	0	182	550	1120	0.49	1200	45	510	1010	0.5	1882
Individual 92	46194	221	641	0.34	0	M	22	Naive	0	0	270	530	0.51	3525	0	375	560	0.66	8559
Individual 93	58260	798	690	1.15	0	M	29	Naive	0	239	910	572	1.59	5989	0	950	610	1.55	8799
Individual 94	19007	350	1005	0.34	4225	M	40	Naive	14276.7	110174	220	1410	0.15	0	119607	105	740	0.14	0
Individual 95	343200	522	966	0.54	0	M	33	Naive	0	2250	582	802	0.72	4843	0	684	508	1.34	20232
Individual 96	63136	344	498	0.69	1091	M	31	Naive	2470.34	0	452	604	0.74	6250

## Sheet: Negative patients
Patient	HIV RNA Viral load	CD4 cell counts	CD8 cell counts	CD4/CD8 Ratio	Sex	Age	Drug	Results
Patient 1	0	325	375	0.85	M	66	ART	Negative
Patient 2	21	910	1858	0.48	M	48	ART	Negative
Patient 3	21	568	705	0.8	M	40	ART	Negative
Patient 4	47	474	845	0.56	M	73	ART	Negative
Patient 5	590	650	479	1.35	F	19	ART	Negative
Patient 6	0	514	437	1.17	M	43	ART	Negative
Patient 7	0	594	532	1.11	F	54	ART	Negative
Patient 8	65	387	911	0.42	M	28	ART	Negative
Patient 9	0	514	534	0.96	F	37	ART	Negative
Patient 10	576007	72	1423	0.05	M	43	Naive	Negative
Patient 11	123105	150	630	0.23	M	40	Naive	Negative
Patient 12	33	811	852	0.95	F	70	ART	Negative
Patient 13	357659	62	391	0.15	M	42	Naive	Negative
Patient 14	20	555	523	1.06	M	32	ART	Negative
Patient 15	42300	573	922	0.62	M	26	Naive	Negative
Patient 16	20	527	2325	0.22	M	75	ART	Negative
Patient 17	63	572	1580	0.36	M	31	ART	Negative
Patient 18	98	176	615	0.28	M	56	ART	Negative
Patient 19	28	230	558	0.41	M	66	ART	Negative
Patient 20	64327	18	968	0.01	M	24	Naive	Negative
Patient 21	0	752	701	1.06	M	49	ART	Negative
Patient 22	20	525	464	1.13	M	53	ART	Negative
Patient 23	0	563	672	0.83	M	41	ART	Negative
Patient 24	23820	252	873	0.28	M	34	Naive	Negative
Patient 25	20	653	679	0.96	M	50	ART	Negative
Patient 26	0	709	684	1.03	M	22	ART	Negative
Patient 27	0	705	727	0.96	M	36	ART	Negative
Patient 28	0	894	828	1.07	M	54	ART	Negative
Patient 29	0	712	330	2.15	M	48	ART	Negative
Patient 30	20	705	807	0.87	M	42	ART	Negative
Patient 31	20	566	653	0.86	M	33	ART	Negative
Patient 32	24	328	931	0.35	M	58	ART	Negative
Patient 33	0	719	1337	0.53	M	42	ART	Negative
Patient 34	20	599	672	0.89	M	18	ART	Negative
Patient 35	20	674	725	0.92	M	34	ART	Negative
Patient 36	0	565	641	0.88	M	40	ART	Negative
Patient 37	184	138	339	0.4	M	45	ART	Negative
Patient 38	22	532	807	0.55	M	28	ART	Negative
Patient 39	823	62	391	0.15	M	40	ART	Negative
Patient 40	0	555	443	1.26	M	47	ART	Negative
Patient 41	1254323	24	423	0.05	M	46	Naive	Negative
Patient 42	20	496	743	0.66	M	61	ART	Negative
Patient 43	20	536	446	1.2	M	50	ART	Negative
Patient 44	0	763	1445	0.52	M	46	ART	Negative
Patient 45	53	563	826	0.68	M	44	ART	Negative
Patient 46	20	464	749	0.61	M	52	ART	Negative
Patient 47	0	438	511	0.85	M	43	ART	Negative
Patient 48	34	744	853	0.87	M	42	ART	Negative
Patient 49	20	653	666	0.98	M	65	ART	Negative
Patient 50	26	668	808	0.82	M	55	ART	Negative
Patient 51	357679	62	391	0.15	M	42	Naive	Negative
Patient 52	0	842	813	1.03	M	47	ART	Negative
Patient 53	47	481	1986	0.24	M	40	ART	Negative
Patient 54	285693	59	217	0.27	M	40	Naive	Negative
Patient 55	20	552	850	0.65	M	47	ART	Negative
Patient 56	0	755	745	1.01	M	63	ART	Negative
Patient 57	0	855	905	0.94	M	48	ART	Negative
Patient 58	9742325	5	27	0.19	M	40	Naive	Negative
Patient 59	36	757	383	1.37	M	54	ART	Negative
Patient 60	0	892	1263	0.7	M	52	ART	Negative
Patient 61	0	669	723	0.92	M	38	ART	Negative
Patient 62	20	640	706	0.9	M	42	ART	Negative
Patient 63	20	355	623	0.56	M	40	ART	Negative
Patient 64	5523326	6	264	0.02	M	26	Naive	Negative
Patient 65	20	539	909	0.59	M	39	ART	Negative
Patient 66	32	771	726	1.06	M	23	ART	Negative
Patient 67	61	955	732	1.3	M	60	ART	Negative
Patient 68	38	711	1044	0.68	M	32	ART	Negative
Patient 69	65240	197	644	0.3	M	32	Naive	Negative
Patient 70	31386	626	1072	0.58	M	31	Naive	Negative
Patient 71	41	52	562	0.06	M	58	ART	Negative
Patient 72	0	823	618	1.33	M	35	ART	Negative
Patient 73	490486	55	1018	0.05	M	29	Naive	Negative
Patient 74	0	643	855	0.75	M	50	ART	Negative
Patient 75	61583	535	1907	0.28	M	39	Naive	Negative
Patient 76	0	678	640	1.05	M	29	ART	Negative
Patient 77	0	560	652	0.85	M	46	ART	Negative
Patient 78	0	520	516	1	M	67	ART	Negative
Patient 79	151480	140	600	0.24	M	37	Naive	Negative
Patient 80	107	303	333	0.9	M	47	ART	Negative
Patient 81	61	812	1045	0.77	M	65	ART	Negative
Patient 82	44	198	227	0.87	M	47	ART	Negative
Patient 83	0	674	804	0.83	M	21	ART	Negative
Patient 84	0	625	955	0.65	M	26	ART	Negative
Patient 85	20	858	1134	0.75	M	54	ART	Negative
Patient 86	0	675	870	0.77	M	45	ART	Negative
Patient 87	20	612	953	0.64	M	41	ART	Negative
Patient 88	0	919	815	1.13	M	20	ART	Negative
Patient 89	23	763	943	0.8	M	44	ART	Negative
Patient 90	1242968	10	497	0.02	M	44	Naive	Negative
Patient 91	0	805	812	0.99	M	33	ART	Negative
Patient 92	761	779	1759	0.44	M	37	ART	Negative
Patient 93	0	797	903	0.88	M	38	ART	Negative
Patient 94	0	639	887	0.72	M	49	ART	Negative
Patient 95	0	560	555	1.01	M	66	ART	Negative
Patient 96	28	547	723	0.75	M	36	ART	Negative
Patient 97	22	707	843	0.83	M	43	ART	Negative
Patient 98	142	589	356	1.65	M	34	ART	Negative
Patient 99	340	540	505	1.07	M	66	ART	Negative
Patient 100	0	248	288	0.86	M	37	ART	Negative
Patient 101	423105	122	761	0.16	M	32	Naive	Negative
Patient 102	20	882	1118	0.78	M	43	ART	Negative
Patient 103	20	736	452	1.62	M	39	ART	Negative
Patient 104	34685	184	357	0.51	M	26	Naive	Negative
Patient 105	0	464	597	0.77	M	22	ART	Negative
Patient 106	40	299	992	0.3	M	48	ART	Negative
Patient 107	317124	117	363	0.32	M	34	Naive	Negative
Patient 108	30	415	834	0.49	M	65	ART	Negative
Patient 109	15	550	2051	0.26	M	50	ART	Negative
Patient 110	0	775	569	1.36	M	53	ART	Negative
Patient 111	15	655	438	1.49	M	35	ART	Negative
Patient 112	35	194	494	0.4	M	50	ART	Negative
Patient 113	0	944	551	1.71	M	26	ART	Negative
Patient 114	0	630	971	0.64	M	52	ART	Negative
Patient 115	22	490	880	0.55	M	64	ART	Negative
Patient 116	26366	100	820	0.12	M	41	Naive	Negative
Patient 117	343882	121	630	0.19	M	48	Naive	Negative
Patient 118	0	591	109	5.42	F	55	ART	Negative
Patient 119	0	658	563	1.16	M	71	ART	Negative
Patient 120	65	92	665	0.13	M	37	ART	Negative
Patient 121	61236	188	611	0.3	F	46	Naive	Negative
Patient 122	0	188	532	0.35	M	35	ART	Negative
Patient 123	53	333	445	0.74	M	52	ART	Negative
Patient 124	56552	82	605	0.13	M	60	Naive	Negative
Patient 125	2185832	5	210	0.02	M	61	Naive	Negative
Patient 126	49238	161	672	0.24	M	42	Naive	Negative
Patient 127	456233	68	257	0.26	M	41	Naive	Negative
Patient 128	0	720	660	1.09	M	50	ART	Negative
Patient 129	0	299	469	0.63	M	29	ART	Negative
Patient 130	0	433	305	1.41	F	42	ART	Negative
Patient 131	127310	222	552	0.40	M	35	Naive	Negative
Patient 132	0	405	328	1.23	F	54	ART	Negative
Patient 133	2685619	9	329	0.02	M	37	Naive	Negative
Patient 134	22298	155	398	0.38	M	31	Naive	Negative
Patient 135	0	388	433	0.89	F	22	ART	Negative
Patient 136	0	374	471	0.79	F	65	ART	Negative
Patient 137	46120	122	534	0.22	F	38	Naive	Negative
Patient 138	0	295	319	0.92	M	68	ART	Negative
Patient 139	0	233	545	0.42	M	65	ART	Negative
Patient 140	4447000	7	366	0.02	M	47	Naive	Negative
Patient 141	0	466	255	1.82	M	62	ART	Negative
Patient 142	21129	408	319	1.27	M	23	Naive	Negative
Patient 143	17374	344	409	0.84	M	51	Naive	Negative
Patient 144	0	956	955	1	F	65	ART	Negative
Patient 145	19	255	419	0.60	M	55	ART	Negative
Patient 146	0	330	451	0.73	M	37	ART	Negative
Patient 147	129312	133	369	0.36	M	42	Naive	Negative
Patient 148	0	363	349	1.04	F	36	ART	Negative
Patient 149	3441	460	368	1.25	M	31	ART	Negative
Patient 150	0	171	695	0.24	M	48	ART	Negative
Patient 151	294897	102	414	0.24	M	49	Naive	Negative
Patient 152	0	720	444	1.62	M	44	ART	Negative
Patient 153	0	111	455	0.24	F	36	ART	Negative
Patient 154	0	402	458	0.87	M	40	ART	Negative
Patient 155	760919	28	505	0.05	M	41	Naive	Negative
Patient 156	0	322	469	0.68	M	53	ART	Negative
Patient 157	6333	142	705	0.2	F	40	ART	Negative
Patient 158	0	431	388	1.1	F	43	ART	Negative
Patient 159	83	212	605	0.35	M	48	ART	Negative
Patient 160	0	251	545	0.46	M	47	ART	Negative
Patient 161	0	288	533	0.54	M	55	ART	Negative
Patient 162	0	541	135	4	M	22	ART	Negative
Patient 163	55	482	272	1.77	F	21	ART	Negative
Patient 164	0	195	569	0.34	M	51	ART	Negative
Patient 165	0	135	612	0.22	F	61	ART	Negative
Patient 166	2876277	10	709	0.07	M	41	Naive	Negative
Patient 167	200098	25	358	0.06	M	29	Naive	Negative
Patient 168	0	288	455	0.63	M	23	ART	Negative
Patient 169	0	250	361	0.69	M	19	ART	Negative
Patient 170	0	382	394	0.97	F	46	ART	Negative
Patient 171	0	720	888	0.81	F	43	ART	Negative
Patient 172	0	801	643	1.24	F	26	ART	Negative
Patient 173	3715322	18	809	0.02	M	57	Naive	Negative
Patient 174	203	411	409	1	F	61	ART	Negative
Patient 175	0	440	995	0.44	M	72	ART	Negative
Patient 176	380640	52	698	0.07	M	61	Naive	Negative
Patient 177	0	302	455	0.66	F	47	ART	Negative
Patient 178	255073	122	569	0.21	M	23	Naive	Negative
Patient 179	555791	33	578	0.05	M	52	Naive	Negative
Patient 180	0	266	459	0.57	M	37	ART	Negative
Patient 181	0	180	391	0.46	M	42	ART	Negative
Patient 182	0	412	383	1.07	M	46	ART	Negative
Patient 183	8633	201	624	0.32	M	36	ART	Negative
Patient 184	233970	144	638	0.22	M	25	Naive	Negative
Patient 185	127743	123	547	0.22	M	59	Naive	Negative
Patient 186	0	459	287	1.59	F	17	ART	Negative
Patient 187	0	248	571	0.43	M	39	ART	Negative
Patient 188	0	317	357	0.88	M	51	ART	Negative
Patient 189	420	200	567	0.35	M	39	ART	Negative
Patient 190	0	243	271	0.89	M	40	ART	Negative
Patient 191	431	333	483	0.68	M	32	ART	Negative
Patient 192	0	406	345	1.17	M	51	ART	Negative
Patient 193	0	374	386	0.96	M	59	ART	Negative
Patient 194	527	195	517	0.37	M	66	ART	Negative
Patient 195	103372	112	506	0.22	M	44	Naive	Negative
Patient 196	135	352	498	0.7	M	32	ART	Negative
Patient 197	0	308	406	0.75	M	52	ART	Negative
Patient 198	0	211	335	0.63	M	49	ART	Negative
Patient 199	32854	425	488	0.87	M	42	Naive	Negative
Patient 200	0	305	466	0.65	M	39	ART	Negative
Patient 201	0	180	501	0.36	M	41	ART	Negative
Patient 202	0	372	288	1.29	M	41	ART	Negative
Patient 203	62431	177	394	0.44	M	38	Naive	Negative
Patient 204	0	371	331	1.12	M	42	ART	Negative
Patient 205	46	138	733	0.18	M	34	ART	Negative
Patient 206	1052821	12	819	0.01	M	39	Naive	Negative
Patient 207	0	221	496	0.44	M	38	ART	Negative
Patient 208	71765	166	688	0.24	F	33	Naive	Negative
Patient 209	0	158	473	0.33	M	40	ART	Negative
Patient 210	0	144	555	0.25	M	71	ART	Negative
Patient 211	0	371	260	1.42	F	45	ART	Negative
Patient 212	0	293	556	0.52	F	37	ART	Negative
Patient 213	0	391	258	1.51	M	44	ART	Negative
Patient 214	4010	231	422	0.54	F	31	ART	Negative
Patient 215	0	556	586	0.94	M	39	ART	Negative
Patient 216	223191	113	583	0.19	M	30	Naive	Negative
Patient 217	0	335	278	1.2	M	58	ART	Negative
Patient 218	0	438	328	1.33	M	69	ART	Negative
Patient 219	0	346	387	0.89	M	48	ART	Negative
Patient 220	61	194	557	0.34	M	56	ART	Negative
Patient 221	4684406	8	523	0.01	M	38	Naive	Negative
Patient 222	20	334	296	1.12	M	76	ART	Negative
Patient 223	45852	220	785	0.28	M	25	Naive	Negative
Patient 224	460332	55	474	0.11	M	51	Naive	Negative
Patient 225	0	392	303	1.29	M	33	ART	Negative
Patient 226	0	861	724	1.19	F	47	ART	Negative
Patient 227	174159	243	461	0.52	M	23	Naive	Negative
Patient 228	0	685	828	0.82	F	19	ART	Negative
Patient 229	0	844	689	1.22	F	59	ART	Negative
Patient 230	0	204	356	0.57	M	66	ART	Negative
Patient 231	0	418	318	1.31	F	43	ART	Negative
Patient 232	0	287	453	0.63	M	43	ART	Negative
Patient 233	2533	352	491	0.71	M	23	ART	Negative
Patient 234	0	849	1052	0.8	M	19	ART	Negative
Patient 235	0	754	745	1.01	F	33	ART	Negative
Patient 236	0	275	778	0.35	M	57	ART	Negative
Patient 237	0	165	644	0.25	M	69	ART	Negative
Patient 238	120635	112	1455	0.07	M	49	Naive	Negative
Patient 239	0	241	655	0.36	M	54	ART	Negative
Patient 240	0	333	345	0.96	M	40	ART	Negative
Patient 241	0	544	658	0.82	M	73	ART	Negative
Patient 242	0	177	436	0.4	M	28	ART	Negative
Patient 243	353565	101	650	0.15	M	50	Naive	Negative
Patient 244	0	23	245	0.09	M	34	ART	Negative
Patient 245	0	489	637	0.76	M	43	ART	Negative
Patient 246	20	198	233	0.84	F	27	ART	Negative
Patient 247	37	286	597	0.48	M	20	ART	Negative
Patient 248	0	549	322	1.7	M	58	ART	Negative
Patient 249	20	128	234	0.55	M	60	ART	Negative
Patient 250	0	398	486	0.82	M	49	ART	Negative
Patient 251	583289	88	268	0.33	M	40	Naive	Negative
Patient 252	44	582	655	0.89	M	26	ART	Negative
Patient 253	58	299	474	0.63	M	19	ART	Negative
Patient 254	0	699	687	1.02	M	33	ART	Negative
Patient 255	200	109	309	0.35	M	42	ART	Negative
